# Supplementary material for: Synthesis of Silver Nanoparticles from Extracts of Wild Ginger (Zingiber zerumbet) with Antibacterial Activity against Selective Multidrug Resistant Oral Bacteria
Source: Molecules. 2022 Mar 21;27(6):2007. doi: 10.3390/molecules27062007 (PMC8949094; doi:10.3390/molecules27062007)
Supplement: Supplementary file 1 [file molecules-27-02007-s001.zip]

Archive with 1 entries (1 files):
- molecules-1634947-supplementary.pdf
